# Supplementary material for: Estimating and interpreting secondary attack risk: Binomial considered biased
Source: PLoS Comput Biol. 2021 Jan 20;17(1):e1008601. doi: 10.1371/journal.pcbi.1008601 (PMC7850487; doi:10.1371/journal.pcbi.1008601)
Supplement: S1 File — Produces Figs 1–4. Requires the following packages: gee [66] (https://cran.r-project.org/package=gee)reticulate [67] (https://rstudio.github.io/reticulate/)survival [68] (https://cran.r-project.org/package=survival)transtat [69] (https://github.com/ekenah/transtat) Directions and package versions used for publication are in comments. (R) [file pcbi.1008601.s001.R]

# R script for simulations of household SAR and FAR estimation
# Authors: Eben Kenah (kenah.1@osu.edu) and Yushuf Sharker
# Modified: 29 December 2020

# Run using the command 'source("S1_File.R)' in an R terminal
# whose working directory contains this file and "S2_File.py".

# Package versions used in published results:
# R version 3.6.3
# gee version 4.13.20
# reticulate version 1.15
# survival version 3.2.7
# transtat version 0.3.3

require(gee)
require(reticulate)
require(survival)
require(transtat)

# revise as needed to specify path to Python 3
use_python("/usr/local/bin/python3")

# "S2_File.py" should be saved in same directory as "S1_File.R"
source_python("S2_File.py")

# set R and Python seeds
set.seed(18122019)
py_set_seed(18122019)

# expit function (inverse of logit = ln odds)
expit <- function(l) exp(l) / (1 + exp(l))


## FAR as a function of SAR through PGFs and simulation
# probability generating functions
PGFdat <- FARmoments(9, seq(.01, .99, by = .01))
PGFdat$binvar <- with(PGFdat, FARmean * (1 - FARmean) / nsus)
PGFdat$vif <- with(PGFdat, FARvar / binvar)

# household simulations
HHsims <- function(nsus, SAR, nhh=40000)
{
  # set output to NA in case GEE does not converge
  FARhat <- c("FARhat" = NA)
  naive_var <- c("naive_var" = NA)
  robust_var <- c("robust_var" = NA)
  CInaive <- c("naive_lower" = NA, "naive_upper" = NA)
  CIrobust <- c("robust_lower" = NA, "robust_upper" = NA)

  # GEE fit to simulated data
  HHdat <- HHsim(nsus, SAR, nhh)
  try({
    HHgee <- gee(infected ~ 1, id = hhid, family = binomial(), data = HHdat)
    FARhat[1] <- expit(coef(HHgee))

    # variances and confidence intervals
    z <- qnorm(.975)
    naive_var[1] <- as.vector(HHgee$naive.variance)
    robust_var[1] <- as.vector(HHgee$robust.variance)
    CInaive[1:2] <- expit(coef(HHgee) + c(-1, 1) * z * sqrt(naive_var))
    CIrobust[1:2] <- expit(coef(HHgee) + c(-1, 1) * z * sqrt(robust_var))
  }, silent = TRUE)

  return(c(nsus = nsus, SAR = SAR, FARhat, naive_var, 
           robust_var, CInaive, CIrobust))
}
HHargs <- expand.grid(nsus = c(2, 4, 9), 
                      SAR = c(.02, .05, seq(.1, .9, by = .05)))
HHdat <- data.frame(t(mapply(HHsims, HHargs$nsus, HHargs$SAR)))
HHdat$vif <- with(HHdat, robust_var / naive_var)

# Figure 1: FAR vs SAR
dev.new()
with(PGFdat, {
  plot(c(0, SAR[nsus == 2], 1), c(0, FARmean[nsus == 2], 1), type = "n",
       xlab = "Secondary attack risk", ylab = "Final attack risk")
  grid()
  lines(SAR[nsus == 2], FARmean[nsus == 2])
  lines(SAR[nsus == 4], FARmean[nsus == 4], lty = "dashed")
  lines(SAR[nsus == 9], FARmean[nsus == 9], lty = "dotted")
})
with(HHdat, {
  points(SAR[nsus == 2], FARhat[nsus == 2], pch = 0)
  points(SAR[nsus == 4], FARhat[nsus == 4], pch = 1)
  points(SAR[nsus == 9], FARhat[nsus == 9], pch = 5)
})
abline(0, 1, col = "gray")
legend("bottomright", bg = "white",
       lty = c("dotted", "dashed", "solid"), pch = c(5, 1, 0), 
       legend = c("m = 9", "m = 4", "m = 2"))
#dev.copy2pdf(file = "../Fig1.pdf")

# Figure 2: variance inflation
dev.new()
with(PGFdat, {
  plot(SAR[nsus == 9], vif[nsus == 9], type = "n", ylim = c(0, 5.1),
       xlab = "Secondary attack risk", ylab = "Variance inflation factor")
  grid()
  lines(SAR[nsus == 2], vif[nsus == 2])
  lines(SAR[nsus == 4], vif[nsus == 4], lty = "dashed")
  lines(SAR[nsus == 9], vif[nsus == 9], lty = "dotted")
})
with(subset(HHdat, FARhat < .99), {
  points(SAR[nsus == 2], vif[nsus == 2], pch = 0)
  points(SAR[nsus == 4], vif[nsus == 4], pch = 1)
  points(SAR[nsus == 9], vif[nsus == 9], pch = 5)
})
abline(1, 0, col = "gray")
legend("topright", bg = "white",
       lty = c("dotted", "dashed", "solid"), pch = c(5, 1, 0), 
       legend = c("m = 9", "m = 4", "m = 2"))
#dev.copy2pdf(file = "../Fig2.pdf")

                         
## Simulated 95% confidence interval coverage probabilities
# 100 households in each of 1,000 simulations
CIsims <- function(nsus, SAR, nhh=100)
{
  # set output to NA in case GEE does not converge
  FARhat <- c("FARhat" = NA)
  naive_var <- c("naive_var" = NA)
  robust_var <- c("robust_var" = NA)
  CInaive <- c("naive_lower" = NA, "naive_upper" = NA)
  CIrobust <- c("robust_lower" = NA, "robust_upper" = NA)
  
  # true FAR for m susceptibles with given SAR
  FAR <- FARmoments(nsus, SAR)
  FARmean <- with(FAR, FARmean[length(FARmean)])

  # estimated FAR from simulated data
  try({
    HHdat <- HHsim(nsus, SAR, nhh)
    HHgee <- gee(infected ~ 1, id = hhid, family = binomial(), data = HHdat)
    FARhat[1] <- expit(coef(HHgee))

    z <- qnorm(.975)
    naive_var[1] <- as.vector(HHgee$naive.variance)
    robust_var[1] <- as.vector(HHgee$robust.variance)
    CInaive[1:2] <- expit(coef(HHgee) + c(-1, 1) * z * sqrt(naive_var))
    CIrobust[1:2] <- expit(coef(HHgee) + c(-1, 1) * z * sqrt(robust_var))
  }, silent = TRUE)

  return(c(nsus = nsus, SAR = SAR, FAR = FARmean, FARhat, naive_var,
           robust_var, CInaive, CIrobust))
}
CIargs <- expand.grid(nsus = c(2, 4, 9), 
                      SAR = c(.025, seq(.05, .3, by = .05)))
CIargs <- CIargs[rep(1:nrow(CIargs), each = 1000),]
CIdat_raw <- data.frame(t(mapply(CIsims, CIargs$nsus, CIargs$SAR)))
CIdat <- na.omit(CIdat_raw)

CIdat$naive_SARcov <- with(CIdat, SAR >= naive_lower & SAR <= naive_upper)
CIdat$robust_SARcov <- with(CIdat, SAR >= robust_lower & SAR <= robust_upper)
CIdat$naive_FARcov <- with(CIdat, FAR >= naive_lower & FAR <= naive_upper)
CIdat$robust_FARcov <- with(CIdat, FAR >= robust_lower & FAR <= robust_upper)

# Figure 3: SAR coverage probabilities as a function of sample size
naive_SARtab <- tapply(CIdat$naive_SARcov, 
                list(as.factor(CIdat$SAR), as.factor(CIdat$nsus)), mean)
robust_SARtab <- tapply(CIdat$robust_SARcov, 
                list(as.factor(CIdat$SAR), as.factor(CIdat$nsus)), mean)
dev.new()
x <- as.numeric(rownames(naive_SARtab))
plot(x, naive_SARtab[, "2"], xlim = c(0, .3), ylim = c(0, 1), type = "n",
     xlab = "Secondary attack risk", ylab = "SAR coverage probability")
grid()
abline(h = .95, col = "gray")
lines(x, naive_SARtab[, "2"], type = "b", pch = 0, col = "darkgray")
lines(x, naive_SARtab[, "4"], type = "b", pch = 1, col = "darkgray", 
      lty = "dashed")
lines(x, naive_SARtab[, "9"], type = "b", pch = 5, col = "darkgray", 
      lty = "dotted")
lines(x, robust_SARtab[, "2"], type = "b", pch = 0)
lines(x, robust_SARtab[, "4"], type = "b", pch = 1, lty = "dashed")
lines(x, robust_SARtab[, "9"], type = "b", pch = 5, lty = "dotted")
legend("bottomright", pch = c(0, 1, 5), bg = "white",
       lty = c("solid", "dashed", "dotted"),
       legend = c("m = 2", "m = 4", "m = 9"))
#dev.copy2pdf(file = "../Fig3.pdf")

# Figure 4: FAR coverage probabilities as a function of sample size
naive_FARtab <- tapply(CIdat$naive_FARcov, 
                list(as.factor(CIdat$SAR), as.factor(CIdat$nsus)), mean)
robust_FARtab <- tapply(CIdat$robust_FARcov, 
                list(as.factor(CIdat$SAR), as.factor(CIdat$nsus)), mean)
dev.new()
x <- as.numeric(rownames(naive_FARtab))
plot(x, naive_FARtab[, "2"], xlim = c(0, .3), ylim = c(0.4, 1), type = "n",
     xlab = "Secondary attack risk", ylab = "FAR coverage probability")
grid()
abline(h = .95, col = "gray")
lines(x, naive_FARtab[, "2"], type = "b", pch = 0, col = "darkgray")
lines(x, naive_FARtab[, "4"], type = "b", pch = 1, col = "darkgray", 
      lty = "dashed")
lines(x, naive_FARtab[, "9"], type = "b", pch = 5, col = "darkgray", 
      lty = "dotted")
lines(x, robust_FARtab[, "2"], type = "b", pch = 0)
lines(x, robust_FARtab[, "4"], type = "b", pch = 1, lty = "dashed")
lines(x, robust_FARtab[, "9"], type = "b", pch = 5, lty = "dotted")
legend("bottomright", pch = c(0, 1, 5), bg = "white",
       lty = c("solid", "dashed", "dotted"),
       legend = c("m = 2", "m = 4", "m = 9"))
#dev.copy2pdf(file = "../Fig4.pdf")
