# Supplementary material for: Estimating and interpreting secondary attack risk: Binomial considered biased
Source: PLoS Comput Biol. 2021 Jan 20;17(1):e1008601. doi: 10.1371/journal.pcbi.1008601 (PMC7850487; doi:10.1371/journal.pcbi.1008601)
Supplement: S2 File — Requires the following packages: NetworkX [70] (https://networkx.github.io)NumPy [71] and pandas [72] (https://www.scipy.org) Directions and package versions used for publication are in comments. (PY) [file pcbi.1008601.s002.py]

# Python functions called from "S1_File.R" using the "reticulate" package
# Authors: Eben Kenah (kenah.1@osu.edu) and Yushuf Sharker
# Modified: 29 December 2020

# Should be saved in the same directory as "S1_File.R".

# Package versions used in published results:
# Python version 3.8.2
# networkx version 2.5
# numpy version 1.17.4
# pandas version 1.1.4

import networkx as nx
import numpy as np
import pandas as pd 

from numpy.polynomial.polynomial import Polynomial


## Probability generating functions for household outbreak sizes
def x(i):
    """NumPy polynomial representation of x**i

    Arguments:
        i   Degree of x

    Returns:
        Numpy.polynomial.polynomial.Polynomial representation of x**i

    """
    coefs = [0,] * i + [1]
    return(Polynomial(coefs))

def pgf_dict(nsus, p):
    """Calculate PGFs for household outbreak sizes.

    Arguments:
        n   Largest number of susceptibles
        p   Household secondary attack rate

    Returns:
        List pgf such that pgf[m] is the PGF for the number of infections 
        in a household with m susceptibles and a single index case.

    """
    # convert n to integer to prevent error when called from R
    nsus = int(nsus)

    pgf = {0: x(0)}
    m = 0
    while m < nsus:
        f = pgf[m]
        g = np.sum([
            f.coef[i] * (
                (1 - p)**(i + 1) * x(i) 
                + (1 - (1 - p)**(i + 1)) * x(i + 1) * pgf[m - i]
            ) for i in range(m + 1)
        ])
        pgf[m + 1] = g
        m += 1
    return(pgf)

def FARmoments(nsus, plist):
    """Calculate expectation and variance of household outbreak sizes.

    Arguments
        n       Largest number of susceptibles
        plist   List or tuple of household secondary attack rates

    Returns
        Pandas DataFrame with susceptibles, FAR means, and FAR variances for 
        households with m = 1 to m = n susceptibles.

    """
    # convert n to integer to prevent error when called from R
    nsus = int(nsus)

    # convert float p to list of length 1
    if isinstance(plist, float):
        plist = [plist,]

    # initialize data lists
    SARs = []
    susceptibles = []
    FARmeans = []
    FARvars = []

    for p in plist:
        # calculate PGFs of hh epidemic sizes
        pgf = pgf_dict(nsus, p)

        for i in range(1, nsus + 1):
            # calculate mean and variance of final attack rate
            sizes = np.arange(i + 1)    # 1 to n
            FARmean = np.dot(sizes, pgf[i].coef) / i
            FARvar = np.dot(sizes**2, pgf[i].coef) / i**2 - FARmean**2

            # record data
            SARs.append(p)
            susceptibles.append(i)
            FARmeans.append(FARmean)
            FARvars.append(FARvar)

    # return pandas data frame
    FARdat = pd.DataFrame({
        "SAR": SARs, "nsus": susceptibles, 
        "FARmean": FARmeans, "FARvar": FARvars
    })
    return(FARdat)


## Simulate household epidemics
def HHepi(nsus, SAR):
    """Simulate an outbreak in a single household.

    The outbreak is simulated by generating a random graph where each node
    represents a household member and each pair of nodes is connected with
    a probability equal to the household secondary attack rate. The index 
    case is node 0; the outbreak infects all individuals connected to 0.

    Arguments:
        nsus    Number of susceptibles in the household (excluding index case)
        SAR     Household secondary attack rate

    Returns
        Python list of infection outcome for each susceptible in the household

    """
    # convert nsus to integer to prevent error when called from R
    hhsize = int(nsus) + 1

    HHepn = nx.gnp_random_graph(hhsize, SAR)
    infecteds = nx.node_connected_component(HHepn, 0)
    return [int(node in infecteds) for node in HHepn.nodes()][1:]

def HHsim(nsus, SAR, nhh=10000):
    """Simulate multiple independent household outbreaks.

    Arguments:
        nsus    Number of susceptibles in household (excluding index case)
        SAR     Household secondary attack rate
        nhh     Number of households

    Returns:
        Pandas DataFrame containing household IDs and infection outcome
        for each susceptible in each household

    """
    # convert hhsize and nhh to integers to prevent error when called from R
    nsus = int(nsus)
    nhh = int(nhh)

    # initialize data lists
    hhid =  []
    infected = []

    for i in range(nhh):
        hhid.extend((i,) * nsus)
        infected.extend(HHepi(nsus, SAR))
    return pd.DataFrame({"hhid": hhid, "infected": infected})
