# Supplementary material for: Estimating and interpreting secondary attack risk: Binomial considered biased
Source: PLoS Comput Biol. 2021 Jan 20;17(1):e1008601. doi: 10.1371/journal.pcbi.1008601 (PMC7850487; doi:10.1371/journal.pcbi.1008601)
Supplement: S3 File — Produces Tables 2 to 4 and Figs 5–8. In addition to the packages listed in S1 File, the following packages are required: MASS [73] (https://cran.r-project.org/package=MASS)sandwich [74] (https://cran.r-project.org/package=sandwich)stats4 (https://cran.r-project.org/package=stats4) Directions and package versions used for publication are in comments. (R) [file pcbi.1008601.s003.R]

# R script for analysis of the LACDPH households data
# Authors: Eben Kenah (kenah.1@osu.edu) and Yushuf Sharker
# Modified: 29 December 2020

# Run using the command 'source("S3_File.R")' in an R terminal 
# whose working directory contains this file, "S4_File.py", 
# and "S5_File.csv"

# Package versions used in published results:
# R version 3.6.3
# gee version 4.13.20
# MASS version 7.3.53
# reticulate version 1.18
# sandwich version 3.0.0
# stats4 version 3.6.3
# survival version 3.2.7
# transtat version 0.3.3

require(gee)          # GEE models
require(MASS)         # "mvrnorm" used for Monte Carlo confidence intervals
require(reticulate)   # to communicate with Python
require(sandwich)     # for cluster-adjusted GLM confidence intervals
require(stats4)       # "mle" used to fit chain binomial model
require(survival)     # required by transtat
require(transtat)     # pairwise survival analysis

# revise as needed to specify path to Python 3
use_python("/usr/local/bin/python3")

# "S4_File.py" should be saved in same directory as "S3_File.R"
source_python("S4_File.py")

# set R and Python seeds
set.seed(7032020)
py_set_seed(7032020)

# expit function for logistic regression and chain binomial model
expit <- function(x) exp(x) / (1 + exp(x))  # inverse of logit

# read in LACDPH households data
LAdat <- read.csv('S5_File.csv')

# print summary of LA data
cat("Number of households:", length(unique(LAdat$hhid)), "\n")
cat("Number of primary cases:", sum(LAdat$index), "\n")
hhindices <- by(LAdat, LAdat$hhid, function(rows) sum(rows$index))
print(table(hhindices))
cat("Number of secondary cases:", sum(LAdat$sickyn) - sum(LAdat$index), "\n")
hhsizes <- sapply(unique(LAdat$hhid), function(i) sum(LAdat$hhid == i))
print(summary(hhsizes))


## Generate binomial and pairwise data with same index and secondary cases
# assume index == 1 implies infection from outside the household
pairdata <- function(incpd=2, latpd=0, infpd=6, dat=LAdat) {
  dat$susceptible <- dat$id
  # infection time
  dat$susEday <- with(dat, ifelse(is.na(onset_day), NA, onset_day - incpd))
  # onset of infectiousness
  dat$susIday <- with(dat, ifelse(is.na(onset_day), NA, susEday + latpd))
  # end of infectiousness
  dat$susRday <- with(dat, ifelse(is.na(onset_day), NA, susIday + infpd))

  # Generate pairwise data within households
  hhlist <- split(dat, dat$hhid)
  hhpairs <- function(hh) {
    infecteds <- hh$id[hh$sickyn == 1]
    ipairs <- function(i) {
      infIday <- hh$susIday[hh$id == i]
      riskset <- subset(hh, is.na(susEday) | (susEday > infIday))
      if (nrow(riskset) > 0) {
        riskset$infsource <- i
        riskset$infIday <- infIday
        riskset$interval <- with(riskset, 
          ifelse(is.na(susEday), infpd, pmin(infpd, susEday - infIday))
        )
        riskset$infset <- with(riskset, as.integer(
          index == 0 & !is.na(susEday) & (susEday - infIday <= infpd)
        ))
      }
      return(riskset)
    }
    hhpairlist <- lapply(infecteds, ipairs)
    hhpairlist[["make.row.names"]] <- FALSE
    return(do.call(rbind, hhpairlist))
  }
  pairs <- lapply(hhlist, hhpairs)
  pairs[["make.row.names"]]  = FALSE
  return(do.call(rbind, pairs))
}


## SAR estimation for LACDPH household data
LAsar <- function(incpd=2, latpd=0, infpd=6, dat=LAdat) {
  # binomial and pairwise data
  bdata <- dat
  pdata <- pairdata(incpd, latpd, infpd)

  # total cases and primary cases
  allcases <- with(bdata, id[sickyn == 1])
  indexcases <- with(bdata, id[index == 1])

  # scases are possible children of primary cases in the transmission tree
  # fcases are possible descendants of primary cases
  newsources <- indexcases
  sourcegen <-  0
  fcases <- NULL
  while (sourcegen == 0 | length(newsources) > 0) {
    newsources <- with(pdata, id[infset == 1 & (infsource %in% newsources)])
    if (sourcegen == 0) scases <- newsources
    fcases <- c(fcases, newsources)
    sourcegen <- sourcegen + 1
  }
  bdata$scase <- with(bdata, id %in% scases)
  bdata$fcase <- with(bdata, id %in% fcases)

  # calculate maximum Rday of index case(s) in each household
  # define contact intervals censored at maxday in each household
  pdata$maxday <- infpd + with(pdata, 
    sapply(hhid, 
           function(h) max(infIday[(infsource %in% indexcases) & hhid == h]))
  )
  pdata$scase <- with(pdata, infset & (susEday <= maxday))
  pdata$sinterval <- with(pdata, pmin(interval, maxday - infIday))

  # number of transmissions in binomial and pairwise data
  latecases <- with(bdata, id[sickyn == 1 & index == 0 & fcase == 0])
  btrans <- with(bdata, id[scase == 1])
  bfcases <- with(bdata, id[fcase == 1])
  ptrans <- unique(with(pdata, susceptible[sinterval > 0 & scase == 1]))
  pfcases <- with(pdata, 
    unique(susceptible[(infsource %in% c(indexcases, fcases)) & infset == 1])
  )

  ## Binomial analysis
  # logistic regression with and without adjustment for household clustering
  susdata <- subset(bdata, index == 0)
  LAglm <- glm(scase ~ 1, data = subset(bdata, index == 0), 
               family = binomial(link = logit))
  SARglm <- expit(coef(LAglm))
  CIglm_naive <- expit(confint(LAglm))
  CIglm_adj <- expit(coef(LAglm) + c(-1, 1) * qnorm(.975) 
                     * sqrt(diag(vcovCL(LAglm, cluster = ~ hhid))))

  # generalized estimating equations
  LAgee <- gee(scase ~ 1, id = hhid, family = binomial(link = logit),
                data = subset(bdata, index == 0))
  SARgee <- expit(coef(LAgee))
  CIgee_naive <- expit(coef(LAgee) + c(-1, 1) * qnorm(.975) 
                       * sqrt(diag(LAgee$naive.variance)))
  CIgee_robust <- expit(coef(LAgee) + c(-1, 1) * qnorm(.975) 
                        * sqrt(diag(LAgee$robust.variance)))

  ## Pairwise survival analysis
  # exponential pairwise regression
  LAexp <- transreg(Surv(sinterval, scase) ~ 1, sus = susceptible, 
                    data = subset(pdata, sinterval > 0), 
                    dist = "exponential", optim_method = "BFGS")
  lambda <- exp(coef(LAexp)["(Intercept)"])
  SARexp <- 1 - exp(-lambda * infpd)
  CIexp <-  SARci(LAexp, infpd)

  # Weibull pairwise regression
  LAweib <- transreg(Surv(sinterval, scase) ~ 1, sus = susceptible, 
                     data = subset(pdata, sinterval > 0),
                     dist = "weibull", optim_method = "BFGS")
  Wlambda <- exp(coef(LAweib)["(Intercept)"])
  Wgamma <- exp(coef(LAweib)["log(shape)"])
  SARweib <- 1 - exp(-(Wlambda * infpd)^Wgamma)
  CIweib <- SARci(LAweib, infpd)

  # log-logistic pairwise regression
  LAllog <- transreg(Surv(sinterval, scase) ~ 1, sus = susceptible, 
                     data = subset(pdata, sinterval > 0), 
                     dist = "loglogistic", optim_method = "BFGS")
  Llambda <- exp(coef(LAllog)["(Intercept)"])
  Lgamma <- exp(coef(LAllog)["log(shape)"])
  SARllog <- 1 - 1 / (1 + (Llambda * infpd)^Lgamma)
  CIllog <- SARci(LAllog, infpd)

  ## Discrete-time chain binomial model
  chainbin_nlnL <- function(logitp=0) {
    cbdata <- subset(pdata, sinterval > 0)

    # total pair-days during which infection was not transmitted
    escapes <- sum(cbdata$sinterval) -  sum(cbdata$scase)

    # sizes of infectious sets for infected individuals
    infecteds <- unique(with(cbdata, susceptible[scase == 1]))
    infset_sizes <- sapply(infecteds, function(j) 
                           with(cbdata, sum(susceptible == j & scase == 1)))

    # return negative log likelihood
    q <- 1 - expit(logitp)  # escape probability
    lnL <- escapes * log(q) + sum(log(1 - q^infset_sizes))
    return(-lnL)
  }
  LAchbin <- mle(chainbin_nlnL, method = "L-BFGS-B", lower = -10, upper = 10)
  SARchbin <- 1 -  (1 - expit(coef(LAchbin)))^infpd
  CIchbin <- 1 - (1 - expit(confint(LAchbin)))^infpd

  # return list of results
  results <- list(incpd = incpd, latpd = latpd, infpd =  infpd,
                  bdata = bdata, pdata = pdata, allcases = allcases, 
                  indexcases =  indexcases, latecases = latecases, 
                  bfcases = bfcases, pfcases = pfcases,
                  btrans =  btrans, ptrans = ptrans,
                  LAglm = LAglm, SARglm = SARglm, 
                  CIglm_naive = CIglm_naive, CIglm_adj = CIglm_adj, 
                  LAgee = LAgee, SARgee = SARgee, 
                  CIgee_naive = CIgee_naive, CIgee_robust = CIgee_robust, 
                  LAexp = LAexp, SARexp = SARexp, CIexp = CIexp, 
                  LAweib = LAweib, SARweib = SARweib, CIweib = CIweib, 
                  LAllog = LAllog, SARllog = SARllog, CIllog = CIllog, 
                  LAchbin = LAchbin, SARchbin = SARchbin, CIchbin = CIchbin)
  class(results) <- "LAsar"
  return(results)
}

# Monte Carlo confidence intervals for SAR
SARci <- function(model, infpd)
{
  # sample from approximate joint normal distribution of (lambda, gamma)
  samples <-  data.frame(exp(mvrnorm(2000, coef(model), vcov(model))))
  if (ncol(samples) == 1) {
    names(samples) <- "lambda"
  } else {
    names(samples) <- c("gamma", "lambda")
  }

  # define appropriate function for the SAR
  if (model$dist == "exponential"){
    SARsamples <- with(samples, 1 - exp(-lambda * infpd))
  } else if (model$dist == "weibull") {
    SARsamples <- with(samples, 1 - exp(-(lambda * infpd)^gamma))
  } else if (model$dist == "loglogistic") {
    SARsamples <- with(samples, 1 - 1 / (1 + (lambda * infpd)^gamma))
  }

  # return appropriate quantiles of samples SARs
  return(quantile(SARsamples, c(.025, .975)))
}

# print summary of natural history assumptions, data and SAR estimates
summary.LAsar <- function(LAsar_obj)
{
  SARstr <- function(sar) sprintf("%.3f", signif(sar, 3))
  CIstr <- function(ci) paste("(", sprintf("%.3f", signif(ci[1], 3)), ", ", 
                              sprintf("%.3f", signif(ci[2], 3)), ")", 
                              sep = "")

  with(LAsar_obj, {
    cat("Natural history:\n")
    cat("  Incubation period", incpd, "\n")
    cat("  Latent period    ", latpd, "\n")
    cat("  Infectious period", infpd, "\n\n")

    cat("Summary of transmission:\n")
    cat(" ", length(allcases), "cases\n")
    cat(" ", length(indexcases), "primary cases\n")
    cat(" ", length(btrans), "transmissions in the binomial data\n")
    cat(" ", length(ptrans), "transmissions in pairwise data\n")
    cat("   ", "Same transmissions:", setequal(btrans, ptrans), "\n")
    cat(" ", length(bfcases), "final size cases in binomial model\n")
    cat(" ", length(pfcases), "final size cases in pairwise models\n")
    cat("   ", "Same final size cases:", setequal(bfcases, pfcases), "\n")
    cat(" ", length(latecases), "late primary cases and descendants\n\n")

    cat("Secondary attack rate estimates:\n")
    cat("  Binomial models\n")
    cat("    Logistic regression\n")
    cat("      naive   ", SARstr(SARglm), CIstr(CIglm_naive), "\n")
    cat("      adjusted", SARstr(SARglm), CIstr(CIglm_adj), "\n")
    cat("    Generalized estimating equations:\n")
    cat("      naive ", SARstr(SARgee), CIstr(CIgee_naive), "\n")
    cat("      robust", SARstr(SARgee), CIstr(CIgee_robust), "\n\n")

    cat("  Longitudinal chain binomial model:\n")
    cat("   ", SARstr(SARchbin), CIstr(CIchbin), "\n\n")

    cat("  Pairwise regression models\n")
    cat("    Exponential ", SARstr(SARexp), CIstr(CIexp), "\n")
    cat("    Weibull     ", SARstr(SARweib), CIstr(CIweib), "\n")
    cat("    Log-logistic", SARstr(SARllog), CIstr(CIllog), "\n\n")
  })
}

# Case classification for infectious periods ranging from 3 to 12 days
case_classes <- function(infpd)
{
  with(LAsar(infpd = infpd), 
       c(infpd, length(btrans), length(bfcases), length(latecases)))
}
infpd_table <- data.frame(t(sapply(3:12, case_classes)))
names(infpd_table) <- c("infpd", "g2cases", "fcases", "lcases")

# Analyses with 4-, 6-, and 8-day incubation periods
LAsar6 <- LAsar(infpd = 6)
summary(LAsar6)
print(with(LAsar6, AIC(LAexp, LAweib, LAllog)))

LAsar4 <- LAsar(infpd = 4)
summary(LAsar4)
print(with(LAsar4, AIC(LAexp, LAweib, LAllog)))

LAsar8 <- LAsar(infpd = 8)
summary(LAsar8)
print(with(LAsar8, AIC(LAexp, LAweib, LAllog)))


## SAR simulations, plots, and table
LAsims <- function(LAsar_obj, n=4000)
{
  # get SAR estimates for GLM, GEE, chain binomial, and exponential models
  if (class(LAsar_obj) == "LAsar") {
    sar <- with(LAsar_obj, c(SARglm, SARchbin, SARexp, SARllog))
    estnames <- c("glm", "chbin", "exp", "llog")
  } else if (class(LAsar_obj) == "LAsar_full") {
    sar <- with(LAsar_obj, c(SARchbin, SARexp, SARllog))
    estnames <- c("chbin", "exp", "llog")
  } else {
    stop("First argument should be an LAsar object.")
  }

  episizes <- LAsim(n, sar, estnames)
  return(episizes)
}

# LAsar6 simulation and histograms (Figure 5)
LAsims6 <- LAsims(LAsar6)
dev.new()
par(mfrow = c(2, 2))
hist(LAsims6$glm, col = "lightgray", border = "gray",
     main = "Binomial", xlab = NULL, ylab = NULL,
     freq = FALSE, xlim = c(0, 120), ylim = c(0, 0.045))
abline(v = length(LAsar6$bfcases), col = "black", lwd = 2)
hist(LAsims6$chbin, col = "lightgray", border = "gray",
     main = "Chain binomial", xlab = NULL, ylab = NULL,
     freq = FALSE, xlim = c(0, 120), ylim = c(0, 0.045))
abline(v = length(LAsar6$pfcases), col = "black", lwd = 2)
hist(LAsims6$exp, col = "lightgray", border = "gray",
     main = "Pairwise exponential", xlab = NULL, ylab = NULL,
     freq = FALSE, xlim = c(0, 120), ylim = c(0, 0.045))
abline(v = length(LAsar6$pfcases), col = "black", lwd = 2)
hist(LAsims6$llog, col = "lightgray", border = "gray",
     main = "Pairwise log-logistic", xlab = NULL, ylab = NULL,
     freq = FALSE, xlim = c(0, 120), ylim = c(0, 0.045))
abline(v = length(LAsar6$bfcases), col = "black", lwd = 2)
#dev.copy2pdf(file = "../Fig5.pdf")

# LAsar4 simulations and histograms (Figure 6)
LAsims4 <- LAsims(LAsar4)
dev.new()
par(mfrow = c(2, 2))
hist(LAsims4$glm, col = "lightgray", border = "gray",
     main = "Binomial", xlab = NULL, ylab = NULL,
     freq = FALSE, xlim = c(0, 120), ylim = c(0, 0.045))
abline(v = length(LAsar4$bfcases), col = "black", lwd = 2)
hist(LAsims4$chbin, col = "lightgray", border = "gray",
     main = "Chain binomial", xlab = NULL, ylab = NULL,
     freq = FALSE, xlim = c(0, 120), ylim = c(0, 0.045))
abline(v = length(LAsar4$pfcases), col = "black", lwd = 2)
hist(LAsims4$exp, col = "lightgray", border = "gray",
     main = "Pairwise exponential", xlab = NULL, ylab = NULL,
     freq = FALSE, xlim = c(0, 120), ylim = c(0, 0.045))
abline(v = length(LAsar4$pfcases), col = "black", lwd = 2)
hist(LAsims4$llog, col = "lightgray", border = "gray",
     main = "Pairwise log-logistic", xlab = NULL, ylab = NULL,
     freq = FALSE, xlim = c(0, 120), ylim = c(0, 0.045))
abline(v = length(LAsar4$bfcases), col = "black", lwd = 2)
#dev.copy2pdf(file = "../Fig6.pdf")

# LAsar8 simulations and histograms (Figure 7)
LAsims8 <- LAsims(LAsar8)
dev.new()
par(mfrow = c(2, 2))
hist(LAsims8$glm, col = "lightgray", border = "gray",
     main = "Binomial", xlab = NULL, ylab = NULL,
     freq = FALSE, xlim = c(0, 120), ylim = c(0, 0.045))
abline(v = length(LAsar8$bfcases), col = "black", lwd = 2)
hist(LAsims8$chbin, col = "lightgray", border = "gray",
     main = "Chain binomial", xlab = NULL, ylab = NULL,
     freq = FALSE, xlim = c(0, 120), ylim = c(0, 0.045))
abline(v = length(LAsar8$pfcases), col = "black", lwd = 2)
hist(LAsims8$exp, col = "lightgray", border = "gray",
     main = "Pairwise exponential", xlab = NULL, ylab = NULL,
     freq = FALSE, xlim = c(0, 120), ylim = c(0, 0.045))
abline(v = length(LAsar8$pfcases), col = "black", lwd = 2)
hist(LAsims8$llog, col = "lightgray", border = "gray",
     main = "Pairwise log-logistic", xlab = NULL, ylab = NULL,
     freq = FALSE, xlim = c(0, 120), ylim = c(0, 0.045))
abline(v = length(LAsar8$bfcases), col = "black", lwd = 2)
#dev.copy2pdf(file = "../Fig7.pdf")


## Chain binomial and pairwise SAR estimates using full pairwise data
LAsar_full <- function(incpd=2, latpd=0, infpd=6)
{
  pdata <- pairdata(incpd, latpd, infpd)

  # number of transmissions and secondary cases
  ptrans <- unique(with(pdata, susceptible[interval > 0 & infset == 1]))
  pfcases <- with(pdata, unique(susceptible[infset == 1]))

  ## Pairwise survival analysis
  # exponential pairwise regression
  LAexp <- transreg(Surv(interval, infset) ~ 1, sus = susceptible, 
                    data = pdata, dist = "exponential", optim_method = "BFGS")
  lambda <- exp(coef(LAexp)["(Intercept)"])
  SARexp <- 1 - exp(-lambda * infpd)
  CIexp <-  SARci(LAexp, infpd)

  # Weibull pairwise regression
  LAweib <- transreg(Surv(interval, infset) ~ 1, sus = susceptible, 
                     data = pdata, dist = "weibull", optim_method = "BFGS")
  Wlambda <- exp(coef(LAweib)["(Intercept)"])
  Wgamma <- exp(coef(LAweib)["log(shape)"])
  SARweib <- 1 - exp(-(Wlambda * infpd)^Wgamma)
  CIweib <- SARci(LAweib, infpd)

  # log-logistic pairwise regression
  LAllog <- transreg(Surv(interval, infset) ~ 1, sus = susceptible, 
                     data = pdata, dist = "loglogistic", optim_method = "BFGS")
  Llambda <- exp(coef(LAllog)["(Intercept)"])
  Lgamma <- exp(coef(LAllog)["log(shape)"])
  SARllog <- 1 - 1 / (1 + (Llambda * infpd)^Lgamma)
  CIllog <- SARci(LAllog, infpd)

  ## Discrete-time chain binomial model
  chainbin_nlnL <- function(logitp=0) {
    cbdata <- pdata

    # total pair-days during which infection was not transmitted
    escapes <- sum(cbdata$interval) -  sum(cbdata$infset)

    # sizes of infectious sets for infected individuals
    infecteds <- unique(with(cbdata, susceptible[infset == 1]))
    infset_sizes <- sapply(infecteds, function(j) 
                           with(cbdata, sum(susceptible == j & infset == 1)))

    # return negative log likelihood
    q <- 1 - expit(logitp)  # escape probability
    lnL <- escapes * log(q) + sum(log(1 - q^infset_sizes))
    return(-lnL)
  }
  LAchbin <- mle(chainbin_nlnL, method = "L-BFGS-B", lower = -10, upper = 10)
  SARchbin <- 1 -  (1 - expit(coef(LAchbin)))^infpd
  CIchbin <- 1 - (1 - expit(confint(LAchbin)))^infpd

  results <- list(incpd = incpd, latpd = latpd, infpd =  infpd, 
                  pdata = pdata, ptrans = ptrans, pfcases = pfcases,
                  LAexp = LAexp, SARexp = SARexp, CIexp = CIexp, 
                  LAweib = LAweib, SARweib = SARweib, CIweib = CIweib, 
                  LAllog = LAllog, SARllog = SARllog, CIllog = CIllog, 
                  LAchbin = LAchbin, SARchbin = SARchbin, CIchbin = CIchbin)
  class(results) <- "LAsar_full"
  return(results)
}

summary.LAsar_full <- function(LAsar_obj)
{
  SARstr <- function(sar) sprintf("%.3f", signif(sar, 3))
  CIstr <- function(ci) paste("(", sprintf("%.3f", signif(ci[1], 3)), ", ", 
                              sprintf("%.3f", signif(ci[2], 3)), ")", 
                              sep = "")

  with(LAsar_obj, {
    cat("Natural history:\n")
    cat("  Incubation period", incpd, "\n")
    cat("  Latent period    ", latpd, "\n")
    cat("  Infectious period", infpd, "\n\n")

    cat("Summary of transmission:\n")
    cat(" ", length(ptrans), "transmissions in pairwise data\n")
    cat(" ", length(pfcases), "final size cases in pairwise models\n\n")

    cat("Secondary attack rate estimates:\n")
    cat("  Longitudinal chain binomial model:\n")
    cat("   ", SARstr(SARchbin), CIstr(CIchbin), "\n\n")

    cat("  Pairwise regression models\n")
    cat("    Exponential ", SARstr(SARexp), CIstr(CIexp), "\n")
    cat("    Weibull     ", SARstr(SARweib), CIstr(CIweib), "\n")
    cat("    Log-logistic", SARstr(SARllog), CIstr(CIllog), "\n\n")
  })
}

cat("\n\nFull data estimates below:\n")

LAsar_full6 <- LAsar_full(infpd = 6)
LAsims_full6 <- LAsims(LAsar_full6)
summary(LAsar_full6)
print(with(LAsar_full6, AIC(LAexp, LAweib, LAllog)))

LAsar_full4 <- LAsar_full(infpd = 4)
LAsims_full4 <- LAsims(LAsar_full4)
summary(LAsar_full4)
print(with(LAsar_full4, AIC(LAexp, LAweib, LAllog)))

LAsar_full8 <- LAsar_full(infpd = 8)
LAsims_full12 <- LAsims(LAsar_full8)
summary(LAsar_full8)
print(with(LAsar_full8, AIC(LAexp, LAweib, LAllog)))

# pairwise exponential histograms (Figure 8)
dev.new()
par(mfrow = c(2, 2))
gray = rgb(110/255, 110/255, 110/255, alpha = .5)
hist(LAsims4$exp, col = "gray85", border = "gray85",
     main = "4-day infectious period", xlab = NULL, ylab = NULL,
     freq = FALSE, xlim = c(0, 120), ylim = c(0, 0.045))
hist(LAsims_full4$exp, col = gray, border = "gray50", add = TRUE,
     freq = FALSE, xlim = c(0, 120), ylim = c(0, 0.045))
abline(v = length(LAsar4$pfcases), col = "black", lwd = 2)
hist(LAsims6$exp, col = "gray85", border = "gray85",
     main = "6-day infectious period", xlab = NULL, ylab = NULL,
     freq = FALSE, xlim = c(0, 120), ylim = c(0, 0.045))
hist(LAsims_full6$exp, col = gray, border = "gray50", add = TRUE,
     freq = FALSE, xlim = c(0, 120), ylim = c(0, 0.045))
abline(v = length(LAsar6$pfcases), col = "black", lwd = 2)
hist(LAsims8$exp, col = "gray85", border = "gray85",
     main = "8-day infectious period", xlab = NULL, ylab = NULL,
     freq = FALSE, xlim = c(0, 120), ylim = c(0, 0.045))
hist(LAsims_full12$exp, col = gray, border = "gray50", add = TRUE,
     freq = FALSE, xlim = c(0, 120), ylim = c(0, 0.045))
abline(v = length(LAsar8$pfcases), col = "black", lwd = 2)
plot(NULL, axes = FALSE, xlim = 0:1, ylim = 0:1, xlab = "", ylab = "")
legend("center", legend = c("Full data", "Possible 2nd generation data "),
       fill = c(gray, "gray85"), border = c("gray50", "gray85"))
#dev.copy2pdf(file =  "../Fig8.pdf")

# chain-binomial histograms (not shown in main text)
dev.new()
par(mfrow = c(2, 2))
gray = rgb(150/255, 150/255, 150/255, alpha = .5)
hist(LAsims4$chbin, col = "gray90", border = "gray90",
     main = "4-day infectous period", xlab = NULL, ylab = NULL,
     freq = FALSE, xlim = c(0, 120), ylim = c(0, 0.045))
hist(LAsims_full4$chbin, col = gray, border = "darkgray", add = TRUE,
     freq = FALSE, xlim = c(0, 120), ylim = c(0, 0.045))
abline(v = length(LAsar4$pfcases), col = "black", lwd = 2)
hist(LAsims6$chbin, col = "gray90", border = "gray90",
     main = "6-day infectious period", xlab = NULL, ylab = NULL,
     freq = FALSE, xlim = c(0, 120), ylim = c(0, 0.045))
hist(LAsims_full6$chbin, col = gray, border = "darkgray", add = TRUE,
     freq = FALSE, xlim = c(0, 120), ylim = c(0, 0.045))
abline(v = length(LAsar6$pfcases), col = "black", lwd = 2)
hist(LAsims8$chbin, col = "gray90", border = "gray90",
     main = "8-day infectious period", xlab = NULL, ylab = NULL,
     freq = FALSE, xlim = c(0, 120), ylim = c(0, 0.045))
hist(LAsims_full12$chbin, col = gray, border = "darkgray", add = TRUE,
     freq = FALSE, xlim = c(0, 120), ylim = c(0, 0.045))
abline(v = length(LAsar8$pfcases), col = "black", lwd = 2)
plot(NULL, main = "Chain-binomial model",
     axes = FALSE, xlim = 0:1, ylim = 0:1, xlab = "", ylab = "")
legend("center", legend = c("Full data", "Possible 2nd generation data "),
       fill = c(gray, "gray90"), border = c("darkgray", "gray90"))

# log-logistic histograms (not shown)
dev.new()
par(mfrow = c(2, 2))
gray = rgb(150/255, 150/255, 150/255, alpha = .5)
hist(LAsims4$chbin, col = "gray90", border = "gray90",
     main = "4-day infectous period", xlab = NULL, ylab = NULL,
     freq = FALSE, xlim = c(0, 120), ylim = c(0, 0.045))
hist(LAsims_full4$chbin, col = gray, border = "darkgray", add = TRUE,
     freq = FALSE, xlim = c(0, 120), ylim = c(0, 0.045))
abline(v = length(LAsar4$pfcases), col = "black", lwd = 2)
hist(LAsims6$chbin, col = "gray90", border = "gray90",
     main = "6-day infectious period", xlab = NULL, ylab = NULL,
     freq = FALSE, xlim = c(0, 120), ylim = c(0, 0.045))
hist(LAsims_full6$chbin, col = gray, border = "darkgray", add = TRUE,
     freq = FALSE, xlim = c(0, 120), ylim = c(0, 0.045))
abline(v = length(LAsar6$pfcases), col = "black", lwd = 2)
hist(LAsims8$chbin, col = "gray90", border = "gray90",
     main = "8-day infectious period", xlab = NULL, ylab = NULL,
     freq = FALSE, xlim = c(0, 120), ylim = c(0, 0.045))
hist(LAsims_full12$chbin, col = gray, border = "darkgray", add = TRUE,
     freq = FALSE, xlim = c(0, 120), ylim = c(0, 0.045))
abline(v = length(LAsar8$pfcases), col = "black", lwd = 2)
plot(NULL, main =  "Log-logistic model",
     axes = FALSE, xlim = 0:1, ylim = 0:1, xlab = "", ylab = "")
legend("center", legend = c("Full data", "Possible 2nd generation data "),
       fill = c(gray, "gray90"), border = c("darkgray", "gray90"), cex = 1.1)
