# Supplementary material for: Estimating and interpreting secondary attack risk: Binomial considered biased
Source: PLoS Comput Biol. 2021 Jan 20;17(1):e1008601. doi: 10.1371/journal.pcbi.1008601 (PMC7850487; doi:10.1371/journal.pcbi.1008601)
Supplement: S4 File — Requires the NetworkX and pandas packages listed under S2 File: Directions and package versions used for publication are in comments. (PY) [file pcbi.1008601.s004.py]

# Python functions called from "S3_File.R" using the "reticulate" package
# Authors: Eben Kenah (kenah.1@osu.edu) and Yushuf Sharker
# Modified: 29 December 2020

# Save in the same directory as "S3_File.R"

# Package versions used in published results:
# Python version 3.8.2
# networkx version 2.5
# pandas version 1.1.4

import networkx as nx
import pandas as pd

def HHepi(hhsize, sar):
    """Simulate an outbreak in a single household.

    The outbreak is simulated by generating a random graph where each node
    represents a household member and each pair of nodes is connected with
    a probability equal to the household secondary attack rate. The index 
    case is node 0; the outbreak infects all individuals connected to 0.

    Arguments:
        hhsize  (integer) Size of the household including index case
        sar     (float) Household secondary attack rate

    Returns
        The number of susceptibles infected in the household.

    """
    HHepn = nx.gnp_random_graph(hhsize, sar)
    HHcomp = nx.node_connected_component(HHepn, 0)
    HHsec = len(HHcomp) - 1
    return HHsec

def LAepi(sar):
    """Simulate outbreaks in all households from LACDPH households data.

    This combines the simulated household epidemics from all 58 households and
    calculates the total number of infections.

    Arguments:
        sar     (float) Household secondary attack rate

    Returns:
        The total number of susceptibles infected in all 58 households

    """
    hhsizes = [4, 12,  7,  8,  5,  6, 10,  5,  3,  4,  4,  6,  4, 13,  5,  
               5, 4,  5,  4,  4,  6,  3,  5,  4, 20,  6,  3, 2,  4,  3,  6, 
               3,  4,  3,  2,  5,  5, 10,  8,  4,  4,  5,  5,  5,  5,  4,  
               2,  5, 4,  3,  5,  3,  3,  4, 6,  6,  3,  3]
    hhtrans = [HHepi(hhsize, sar) for hhsize in hhsizes]
    return sum(hhtrans)

def LAsim(n, sar, names):
    """Series of simulated outbreaks in LA households 

    Arguments:
        n           (integer) Number of simulations
        sar         (float) Iterable of secondary attack rates
        names       (string) list of SAR estimate names

    Returns:
        pandas data frame with epidemic sizes for each named SAR estimate

    """
    # convert n to integer to avoid error when called from R
    n = int(n)

    # run n LA household epidemic simulations for each SAR
    episizes = [[LAepi(s) for i in range(n)] for s in sar]
    
    # create pandas data frame with named variables
    epidat = pd.DataFrame(dict(zip(names, episizes)))
    return epidat
